# Supplementary material for: Comparing neoantigen cancer vaccines and immune checkpoint therapy unveils an effective vaccine and anti-TREM2 macrophage-targeting dual therapy
Source: Cell Rep. Author manuscript; Available in PMC 2025 Jan 31. (PMC11785356; doi:10.1016/j.celrep.2024.114875)
Supplement: 2 [file NIHMS2038994-supplement-2.xlsx]

## Sheet: Top 10 DEG across clusters
Top 30 most DEG across T cell/ILC clusters																							Top 30 most DEG across NeoAg-specific CD8 T cells clusters
Cd4/8Cycling	Cd8Cycling	Cd8Eff/Ex	Cd8PE	Cd8iSTIM	Cd8Ccr7	ICOShi Bhlhe40hi Cd4Th1	Cd4Th1 _A	Cd4Th1 _B	CD4Tfh	Cd4Th2	Cd4Naive/Mem	Treg_1	Treg_2	Treg_3	T_1	T_2	T_3	gd_1	gd_2	ILC_1	ILC_2		nAg.Cd8Eff/Ex	nAg.Bhlhe40HiCd8	nAg.PD-1+ TCF-7+ Cd8	nAg.Cd8iSTIM	Cd8Cycling_1	Cd8Cycling_2	Cd8Cycling_3	Cd8Cycling_4	Cd8Cycling_5	Cd8Naive/Mem_1	Cd8Naive/Mem_2	Cd8_12	Cd8_13
Stmn1	Stmn1	Ccl5	Ccl5	Isg15	Srm	Serpinb1a	Cd4	Hs6st3	Tnfsf11	S1pr1	Il13	Tnfrsf9	Foxp3	Neb	Dock2	Cdk8	Tnfaip2	Trdc	Zbtb16	Xcl1	Fcer1g		Ccl5	Bhlhe40	Tcf7	Isg15	Ube2c	Pclaf	Dut	Cenpa	Mki67	Aff3	Klf2	Srm	Gphn
Pclaf	Pclaf	Ccl4	Cd8b1	Ifit1	C1qbp	Furin	Csf1	Dgki	Tnfsf8	Il6ra	Il5	Foxp3	Lrrc32	Msrb3	Arhgap15	Lars2	Slc8a1	Trav13-4-dv7	Igf1r	Klra7	Cd7		S100a6	Junb	Dapl1	Ifit3	Tubb4b	Ran	Mcm3	Ccnb2	Cit	Bach2	Sell	C1qbp	Camk1d
Tuba1b	Mcm5	Cd8a	Cd8a	Ifit3	Nhp2	Bcl2a1b	Hspa1b	Adarb2	Dusp14	Tcf7	Ramp3	Frmd5	Lrig1	Lrrc32	Malat1	Malat1	Csf2rb	Rbpms	Il1r1	Fcer1g	Klra7		Hcst	Dusp5	Slamf6	Ifit1	Birc5	Eif5a	Mcm6	Hmgn2	Top2a	St6gal1	Rps27	Ppan	Jarid2
Top2a	Lig1	Cd8b1	Gm2682	Rsad2	Mybbp1a	Rbm47	Cd40lg	Pde10a	Eea1	Adk	Pparg	Tnfrsf4	Ikzf2	Ikzf2	Mbnl1	Cmss1	Sirpa	Sell	Tmem176b	Ly6c2	Klre1		Ly6c2	Tnfaip3	Id3	Usp18	Tubb5	Hnrnpab	Mcm5	Selenoh	Diaph3	Rapgef4	Gm2682	Ccl1	Il31ra
Mki67	Mcm3	Nkg7	Nkg7	Slfn5	Pa2g4	Bcl2a1d	Hspa1a	Stfa3	Tbc1d4	Cd40lg	Gm41414	Il2ra	Izumo1r	Itgb8	Lncpint	Il31ra	Spi1	Trgv2	Il23r	Sell	Itgax		Ctla2a	Ctla4	Aff3	Isg20	Stmn1	Ldha	Mcm7	Tmsb4x	Camk1d	Tcf7	Tcf7	Xcl1	AY036118
Hmgb2	Mcm2	Gzmb	Rpl13a	Rnf213	Fbl	Serpinb9	St6galnac3	Ksr2	Ntrk3	St8sia1	Il4	Ikzf2	Igf1r	Sh3rf1	Elmo1	Gphn	Tgfbi	Klrb1c	Tmem176a	Sidt1	Klra1		Cxcr6	Nfkbia	Nrn1	Samhd1	Tuba1b	Dut	Mcm2	Cdkn3	Atxn1	Dock2	Il7r	Atad3a	Lars2
Tubb5	Mcm7	Gzmk	Ly6c2	A330040F15Rik	Ppp1r14b	Ece1	Arl15	Nrgn	Tshz2	Klf2	Il1rl1	Areg	Ighm	Frmd5	Ankrd11	Camk1d	Pid1	Tcf7	Lmo4	Bcl2	Spry2		Nkg7	Dennd4a	Cd83	Rsad2	Hmgb2	Ranbp1	Mcm4	Actg1	Il31ra	Gm2682	Rps21	Mybbp1a	Cmss1
Ube2c	Dut	Gm44174	Klf2	Usp18	Nolc1	Cxcr6	Ifitm3	Cacna1d	Gpm6b	Aff3	Dgat1	Tnfrsf18	Adk	Lamc1	Ankrd44	AY036118	Syk	1700025G04Rik	Blk	Id3	Cd244a		S100a4	Fosl2	Plxdc2	Ifit2	Top2a	Rrm2	Pcna	Lgals1	Cmip	Arhgap15	Rps29	Fbl	Zc3h7a
Birc5	Hmgn2	Ly6c2	Rap1gap2	Ifi208	Npm1	Bhlhe40	Rbpj	Igfbp7	Dthd1	Zfp36l2	Cd40lg	Gzmb	Tmem64	Foxp3	Maml2	Hexb	Basp1	Gm2682	Actn2	Pde2a	Tyrobp		Cd52	Srgn	Cd9	Irf7	Cenpa	Tuba1b	Hells	Cks1b	mt-Cytb	Fgf13	Rps28	Npm1	Hexb
Hmgn2	Hells	Setbp1	Gm44174	Ifit2	Eif5a	Ramp3	Cd3g	Phactr2	Gm49180	Klf3	Calca	Arl5a	Phlpp1	Nckap5	Prkch	Gm19951	Mafb	Rps24	Pxdc1	Tcf7	Klra6		Npc2	Pnrc1	Ccr6	Ifi208	Cks2	Tubb5	Tipin	Pfn1	mt-Co2	Foxp1	Sidt1	Ipo4	Gm19951
Smc2	Siva1	Wdr95	Rps27	Trim30a	Ranbp1	Cd4	S100a4	Nrp1	Ptprs	Dusp10	Ell2	Lrrc32	Pim1	Myo1d	Utrn	mt-Co1	Lgmn	Xcl1	Trdv4	Klra1	Xcl1		Glrx	Btg1	Tbc1d4	Ifit3b	Cenpf	Alyref	Lig1	Birc5	mt-Atp6	Nedd4l	Rps24	Nop16	Cdk8
Ptma	Hmgb2	AW112010	Hcst	Ifit1bl1	Nme2	Orai1	Cxcr6	Sema4c	Ccn4	Ramp3	Hilpda	Ccr2	Nt5e	Camk4	Cblb	Taco1	C3	Sidt1	Adam12	Rbpms	Klrb1c		Id2	Jund	1700019D03Rik	Gbp6	Ccna2	Ptma	Siva1	Cfl1	Gphn	Pde2a	Foxp1	Eif5a	mt-Co1
Cks1b	Dbi	Lag3	Itga4	Cmpk2	Crtam	Tnfrsf4	Hsp90aa1	Gpm6b	Bace2	Lrig1	Nlrp3	Sh3rf1	Il6ra	Il2ra	Jak1	mt-Co3	Il1b	Bcl2	Abi3bp	Cd7	Itga1		Cd3g	Nr4a3	Atp2b2	Ifi209	Ube2s	Mif	Slbp	Calm1	Rad51b	Maml2	Rpl36a	Utf1	Gm48099
Dut	Actb	S100a6	Gzmk	Ifit3b	Nop58	Trps1	Hsph1	Gldc	Cd200	Il7r	Rora	Izumo1r	Snx13	Arl5a	Fyn	mt-Atp6	Cxcl16	Ly6c2	Sdc1	Klrb1c	Klrk1		Fgl2	Ccl5	Bace2	Phf11b	Arl6ip1	Tpi1	Ranbp1	Dap	mt-Co3	Malat1	Lef1	Nolc1	mt-Co3
Ccna2	Mcm6	Ctla2a	Rpl18a	Oasl2	Nme1	Bcl2l1	Itgal	Unc13b	Cd70	Itgb1	Gata3	Klrg1	Stat5b	Itgav	Pitpnc1	mt-Co2	Nlrp3	Foxp1	Mmp25	Klra6	Cd160		Cd8b1	H2-D1	Kit	Stat1	Pclaf	Nme1	Lgals1	Knstrn	Lars2	Il6ra	Rpl39	Eif4a1	mt-Atp6
Cenpf	Lgals1	Prf1	Gramd3	Isg20	Ncl	Dgat1	Dnajb1	Lag3	Il1r2	Stat5b	Paxbp1	Pglyrp1	Arhgap31	Ppm1l	Pde3b	mt-Nd4	Gab2	Klf2	Pde5a	Fgf13	2900026A02Rik		Ctsw	Dusp2	Ccr7	Bst2	Cks1b	C1qbp	Ptma	Hmgb2	Zc3h7a	Utrn	Ccr7	Ppp1r14b	mt-Co2
Cdca8	Cd8a	Hcst	Sidt1	Ifi203	Mif	Stat3	Slamf1	C2cd4b	Ece1	Xylt1	Fosl2	Maf	Ctla4	Tnfrsf9	Dyrk1a	Zc3h7a	H2-Ab1	Rps29	Sox13	Gm2682	Ctsw		2410006H16Rik	Hilpda	2310001H17Rik	Zbp1	Ccnb2	Pa2g4	Ppia	Actb	Kif11	Zbtb20	Rplp1	Cnbp	mt-Cytb
Ran	Selenoh	Sh2d2a	S1pr1	Ifi209	Gnl3	Il12rb2	Hip1	Dlg2	Cd9	Cd28	Bhlhe40	Icos	Tox	Phlpp1	Ncoa2	Tex14	H2-Eb1	Aff3	Trdc	Klrd1	Ly6c2		Shisa5	Dusp1	Xcl1	Rtp4	Nusap1	Eif4a1	Cdk4	Dynll1	Ncapd2	Sidt1	Satb1	Apex1	Malat1
Kif11	Pcna	Ctsw	Zfp36l2	Ifi206	Npm3	Rbpj	Cd226	Cd4	Stx11	Tbc1d4	Furin	Ctla4	Sntb1	Icos	Arhgap26	Gm15564	Il1rn	Fgf13	Il17a	Rps20	Gzma		Gimap7	Csrnp1	Rps26	Igtp	Cdk1	Tk1	Prdx1	Anxa2	Cmss1	Ptprc	Klf3	Ncl	mt-Nd4l
Ncapd2	Ptma	Hip1	Rasa3	Ddx60	Ddx21	Rora	Phlda1	Ptprs	Penk	Gna13	Samsn1	Slc16a3	Cpm	Bmp2k	Runx1	Polr2a	Plaur	Cd7	Tmem64	Rpl36a	Klrd1		Gimap3	Bcl2a1b	Rplp0	Ifit1bl1	Mki67	Tubb4b	Rfc2	Hsp90b1	mt-Co1	Cmah	Rpl30	Rrp15	Filip1l
Ube2s	Tuba1b	Abr	Dnajc15	Bst2	Ran	Ostf1	Ubc	Creb3l2	Sdf4	Slamf6	Dusp5	Capg	Samhd1	Vps54	Slc9a9	Gm48099	Clec4e	Evl	Il7r	Lrmda	Ccl5		Ypel3	Fxyd5	Bach2	Slfn1	Cdca8	Stmn1	Cdca7	Prelid1	mt-Nd4l	Skap1	Rpl12	Hspd1	mt-Nd1
Nusap1	Txn1	Sub1	Prf1	Phf11b	Eif3b	Kdm2b	Podnl1	Eea1	Btla	Bach2	Nfkb1	Itgav	Adamts6	Zeb1	Ppm1h	mt-Cytb	H2-Aa	Txk	Plcb4	1700025G04Rik	Fgl2		Hopx	Ier2	Crtam	Gbp2	Cdc20	Pgam1	Nap1l1	Oaz1	mt-Nd1	Slc12a7	Dapl1	Mrto4	mt-Nd4
Diaph3	Ppia	Cd3e	Klf3	Ifi214	Noc2l	Hif1a	Hcst	Sdf4	Phactr2	Nav2	Plin2	Lamc1	Trat1	Wnk1	Arid1b	Rrbp1	Ptgs2	Gramd4	Selenop	Klre1	Klrc1		Prr13	Per1	Synpo	Ifi47	Tuba1c	Fabp5	Anxa2	Gnai2	Prkch	Elmo1	Rpl38	Mettl1	mt-Nd2
Tubb4b	Ranbp1	Ccr5	S100a6	Herc6	Rps2	Nmrk1	Ubb	Spp1	E130308A19Rik	Shld1	Irf2bp2	Itgae	Cd83	Rnf157	Foxp1	Arhgap45	Aif1	Rpl36a	Clnk	Rplp1	Lyn		AW112010	Pim1	St6galnac3	Cmpk2	Hmgn2	Phgdh	Tk1	Myl12a	Nsd2	Sell	S1pr1	Timm8a1	mt-Nd5
Tpx2	Cd8b1	Ms4a4b	Ms4a4b	Daxx	Hspa9	Il1r2	S100a11	Adamts6	Lrrk2	Thada	Itk	Glrx	Sh3rf1	Snx13	Pde7a	Chd3	Cd14	Fcer1g	St3gal3	Rps24	Adamts14		Fxyd5	Nr4a1	Gm49180	Ifi213	Tpx2	Nrgn	Txn1	Coro1a	AY036118	Ankrd11	Cmah	Ftsj3	Dock2
Pcna	Ran	S100a4	Serp2	Oas3	Ptma	Pdcd1	Rabgap1l	Cd200	Marcksl1	Asap1	Junb	Ifi27l2a	Trp53inp1	Lyn	Sipa1l1	Ier2	Tyrobp	Bach2	Ramp1	Rpl35	Chn2		Btg1	S100a4	Rpl18	Gbp9	Cdca3	Birc5	Ldha	Myl6	Hmgb2	Mbnl1	Rpl37a	Nhp2	Atxn1
Hmgb1	Alyref	Pdcd1	Klrk1	Zbp1	Nop10	Nabp1	Id2	Ptpn11	Inpp4b	Hspa1a	Neurl3	Itgb8	Inpp4b	Arhgap31	Zswim6	Dgat1	Cd74	Pde2a	Klf4	Rps28	Ctla2a		Gimap6	Hopx	Gpm6b	Slfn5	Kpna2	Npm1	Cfl1	Ppia	Dnmt1	Macf1	Ripor2	Pus7	Prkch
Anp32b	Mt1	Cst7	Selplg	Irf7	Rps17	Cdkn1a	Gm36723	Ccl1	Slamf6	Ar	Crem	Arhgap31	Hipk2	Lrba	Grap2	mt-Nd1	Thbs1	Klf3	Sptssa	Nsg2	Klra9		Rac2	Lgals3	Rps15a	Herc6	Plk1	Ybx1	Nme1	Lsm5	Myh9	Satb1	Rps16	Rrp9	Myh9
Rrm2	Atpif1	Nr4a2	Lgals3	Mndal	Rps25	Hilpda	S100a10	Tox	Trps1	Tnfaip8	Kdm6b	Ubald2	Fam169b	Lncpint	Tnik	Sytl3	Lyz2	Tcf12	Znrf1	Rpl13	Nkg7		S100a10	Nkg7	Tnfsf4	Daxx	Smc2	Rrm1	Gins2	S100a10	Pola1	Lncpint	Bach2	Snhg15	Srrm2
Tmpo	Cfl1	Cxcr6	Itgb1	Slfn1	Tomm5	Odc1	AW112010	Lgals7	Nmrk1	Dnajb1	Atf3	Neb	Nrp1	Retreg1	Gm2682	Rasal3	C1qb	Znrf3	Smox	Rps29	Anxa2		S100a11	Cd52	Lrig1	Ifi203	Tacc3	Tyms	Dnajc9	Cdc20	mt-Nd4	Ikzf1	Rps19	Eef1e1	Akap13
