# Supplementary material for: Comparing neoantigen cancer vaccines and immune checkpoint therapy unveils an effective vaccine and anti-TREM2 macrophage-targeting dual therapy
Source: Cell Rep. Author manuscript; Available in PMC 2025 Jan 31. (PMC11785356; doi:10.1016/j.celrep.2024.114875)
Supplement: 3 [file NIHMS2038994-supplement-3.xlsx]

## Sheet: Gene signature List
Figure 4A (Mouse Datasets_CD8)													Figure 4B (Human Datasets_CD8)														Figure 5C (Human Datasets_CD4)
Pauken 2021								Miller 2019					Oliveira 2021							Sade-Feldman 2018							Oliveira_2022				Lowery_2022
Cluster 0_Term like/Int like Exh	Cluster 1_short lived Effector,Progenitor like, IFN stimulated	Cluster 2_Cycling	Cluster 3_Naive Like/Central Memory	Cluster 5_Early effector Like	Cluster 6_Int like Exh	Cluster 7_Term like Exh		Progenitor Exh.	Effector-like	Terminally Exh.	Proliferating		CD8_Mem	CD8_EM	CD8_Activated	CD8_ProgenExh	CD8_Prolif	CD8_TerminalExh		CD8_4-Memory/Effector	CD8_6-Memory/Effector	CD8_5-Early Activated	CD8_2-Exhaustion/heat shock protein	CD8_3-Exh	CD8_1-Exh/cell-cycle		Oliviera_2022_Cluster 3_CD4 T Follicular Helper / T Progenitor Exhausted	Oliviera_2022_Cluster 6_CD4 T Terminally Exhausted	Oliviera_2022_Cluster 8_CD4 T Prolipherating		Lowery_2022_CD4_NeoTCR
Lag3	Ccl5	Stmn1	Sell	Il2	mt-Co2	Hspa1a		2310001H17Rik	1810058I24Rik	2900026A02Rik	0610010K14Rik		S1PR1	GYG1	EGR1	FXYD6	UBE2C	KRT86		LMNA	PLAC8	ELL2	GEM	CCL3	SPC25		CXCL13	ADGRG1	PKMYT1		CXCL13
Capg	Cxcr3	2810417H13Rik	Nsg2	Xcl1	mt-Co1	Hspa1b		Arap2	Abracl	Abi3	1500009L16Rik		GPR183	GPR183	HSPA6	CAV1	PKMYT1	RDH10		NR4A3	S1PR1	PFKFB3	LAYN	EPSTI1	CDCA5		GNG4	CADM1	UBE2C		HMOX1
Cst7	Zfp36l2	Tuba1b	Tmem108	Gadd45b	mt-Cytb	Hspb1		Asap1	Acp5	Adam19	1700097N02Rik		CCR7	GZMM	FOS	GNG4	BIRC5	ACP5		GPR183	SORL1	DTHD1	VCAM1	CD38	ESCO2		NMB	RDH10	CDCA5		ETV7
Klrd1	Ifit3	Ube2c	Rplp1	Crtam	mt-Co3	Hsph1		Cd28	Actb	Akna	1810037I17Rik		ANXA1	MBP	HSPA1B	XCL1	CDCA5	CXCR6		CDKN1A	SELL	SMAP2	RDH10	FASLG	CDC45		CD200	HMOX1	TK1		ADGRG1
Ndfip1	Gzmk	Birc5	Rps20	Ccl3	mt-Nd4l	Hsp90aa1		Cd9	Adgre5	Apobec3	2010107E04Rik		TCF7	ANXA2	GADD45B	CRTAM	MKI67	HMOX1		CCR7	TCF7	FKBP5	FAM3C	IFI44L	ZWINT		IGFBP4	GNLY	MKI67		PDCD1
Cd3g	Ifngr1	Hmgb2	Rps24	Nop16	mt-Nd1	Dnajb1		Crtam	Ahnak	Arhgap9	2610318N02Rik		IL7R	ANXA1	NR4A1	CXCL13	AURKB	LAYN		S1PR1	CCR7	CRYBG1	KIR2DL4	GIMAP6	SHCBP1		BTLA	HAVCR2	UHRF1		ENTPD1
Cd8a	Ifit1	Tubb5	Tcf7	Srm	mt-Nd2	Hspe1		Ctla2a	AI467606	Arl6ip1	2700029M09Rik		MBP	IL7R	FOSB	GEM	CCNA2	CLIC3		KDM6B	IL7R	TMEM39A	TNFRSF18	TRAFD1	DLGAP5		CCDC50	PRF1	BIRC5		CCDC50
Fxyd5	Gimap3	Rrm2	Lef1	Kdm6b	mt-Atp6	Hspa8		Cxcl10	Anxa2	Armc7	2700094K13Rik		VIM	S100A10	ATF3	XCL2	HIST1H1B	HAVCR2		ELL2	MGAT4A	NR4A3	MTSS1	LGALS9	RAD51		KIAA1324	SLC27A2	TYMS		TOX
Tnfrsf9	Gimap4	Top2a	Rps16	Nr4a1	mt-Atp8	Ubb		Eef1a1	Anxa6	AW112010	4930427A07Rik		ANXA2	TCF7	DNAJB1	FXYD2	KIF15	AC243829.4		TIPARP	RIPOR2	PER1	CADM1	CXCR6	KIF18B		PGM2L1	NKG7	CDT1		CD4
Sdf4	Malat1	Hmgn2	Rpl12	Bcat1	mt-Nd5	Jun		Eef1b2	Apbb1ip	Bcl2a1b	4930579G24Rik		FTH1	PIK3R1	DUSP1	HLA-DRA	UHRF1	PRF1		SC5D	LTB	TSPYL2	ENTPD1	RAB37	RRM2		GRAMD1A	CCL4	MYBL2		TIGIT
Pdcd1	Ms4a4b	Cks1b	Rps10	Grwd1	mt-Nd4	Ubc		Eef1g	Arhgdib	Cbx4	Abracl		S100A10	MCUB	JUNB	LANCL2	ZWINT	SLC2A8		PLK3	FLT3LG	TTN	ETV1	CCR5	BIRC5		NCOA7	GZMA	ASPM		TNFRSF18
Cxcr6	Slfn1	H2afz	Rps19	Nr4a3	Ptprc	Fam46c		Ehd3	Arl4c	Ccl3	Acsl5		RPS29	GLUL	CD69	RASSF4	KIFC1	CHST12		CD55	PXN	CEMIP2	AFAP1L2	ZBP1	TK1		FABP5	SLC1A4	HIST1H1B		NMB
Tnfrsf4	Ms4a6b	Cenpa	Klf2	Tnfsf14	Malat1	Aldoa		Emb	Arl6ip5	Ccl4	Actb		LMNA	AUTS2	NR4A2	BAG3	DLGAP5	GALNT2		NR4A1	A2M	IL6ST	TNFRSF9	SAMD9L	HJURP		FKBP5	GZMK	CDC45		MYL6B
Bhlhe40	Samhd1	Ccna2	Atp1b1	Nfkbid	H2-K1	Slc2a1		Evl	Arpc2	Ccl5	Actg1		RPS27	PERP	NFKBIA	HSPA1B	CDT1	ENTPD1		REL	ATM	NAB1	NAB1	SIRPG	UBE2C		TNFSF8	LAG3	ZWINT		AHI1
Tigit	Zbp1	H2afx	Rpl13	Eif5a	Iqgap1	Hsp90ab1		Fosb	Arpc5	Cd160	Actn4		MCUB	CD300A	PPP1R15A	HLA-DQA1	TROAP	LAG3		PBX4	NOL4L	IQGAP2	PELI1	MX1	CCNB2		SESN3	NCDN	DHFR		MAF
Litaf	Rtp4	Ccnb2	Rps27a	Ccl4	Hspa5	Ddit3		Gm10020	Atp1b3	Cd164	Actr3		EMP3	FAM102A	KLF6	HSPB1	TK1	GZMB		TNF	GPR183	SLC7A5	WHRN	HAVCR2	CENPW		SH2D1A	CST7	KIFC1		IFNG
Pglyrp1	Gzma	Mki67	Rps5	Tagap	Hsp90b1	Ccdc117		Gm10073	Atp2b1	Cd27	Aes		GABARAPL1	CMTM7	DNAJA1	FABP5	KIF2C	PDCD1		IL7R	EPB41	IPCEF1	CTLA4	ACP5	GINS2		NPDC1	CXCR6	ASF1B		LAG3
Klrc1	Rps27	Hist1h2ap	Rpl23	Ppan	H2-D1	Cacybp		Gm10126	Atp5h	Cd3e	Agfg2		RPL36A	P2RY8	JUN	MS4A6A	MYBL2	CARD16		RGCC	ADD3	DCTN6	HSPB1	DDX60	RAD51AP1		CNIH1	UBE2E3	CKAP2L		CXCR6
Rgs16	Gramd3	H2afv	Klra7	Cd160	Lcp1	Dnaja1		Gm10263	Bhlhe40	Cd3g	AI662270		NSG1	MATK	SRSF7	SERPINH1	NUF2	CTLA4		FOSL2	GRAP2	DUSP4	FKBP4	PDCD1	DTL		TOX	KIAA0319L	CENPU		IGFLR1
S100a6	Hcst	Dut	Rps29	Mrto4	Il2rg	Ciart		Gm17430	Bin2	Cd7	Alyref		KLF3	TNFSF14	SLC2A3	HLA-DPA1	CCNB2	SLA2		SIK1	KLRG1	RANBP2	MYO7A	SH2D3C	SPC24		TSHZ2	CHST12	CENPW		DUSP4
Fkbp1a	Ifit3b	Cdca3	Pde2a	Egr2	Glg1	Hspd1		Gm2000	Calm1	Cd82	Anapc11		MARCKSL1	C1orf21	ZFP36L1	HLA-DRB1	GTSE1	CD27		CSRNP1	GIMAP5	FAM177A1	CXCL13	GPR174	CDCA3		NR3C1	PDCD1	GINS2		ACP5
Thy1	Gimap6	Smc2	Rpl36a	Nolc1	Laptm5	Tpi1		Gm8730	Capn2	Cd8a	Anapc13		EEF1G	LGALS3	IER2	HSPA1A	RRM2	RALA		GPR132	TC2N	GABARAPL1	GOLIM4	RPS6KA1	PKMYT1		MAGEH1	SLA2	TOP2A		LINC01943
Gapdh	Laptm5	Tk1	Rpl8	Crabp2	Cd8a	Sap30		Gm9493	Ccl5	Cst7	Anapc15		SYPL1	SATB1	HSPA1A	RGS2	DHFR	VCAM1		GLUL	TXNIP	RGPD6	PHLDA1	GBP5	MELK		GK	PTMS	CDK1		LIMS1
Anxa2	Irf7	Hmgb1	Rpl21	Npm1	Lag3	Dennd4a		Gnb2l1	Ccnd3	Cxcr6	Anapc5		HMGA1	LINC02446	EIF4A2	DRAIC	RAD51AP1	SYNGR2		IQCN	GIMAP2	CTLA4	DNAJA4	GBP1	ANLN		FAAH2	CCL5	CLSPN		BATF
Cd3e	Txnip	Hist1h1b	Rps28	Hsp90ab1	Akap13	Bhlhe40		Gpr183	Cd247	Dapk2	Anp32b		GCLM	DKK3	ID1	CD74	SKA3	NKG7		RALGAPA1	TNFAIP8	CREM	TGIF1	PTPN6	CDCA8		GEM	RHBDF2	GGH		PCED1B
Irf8	Ptpn18	Cdca8	Rpl32	Nop58	Pdia3	Gpi1		Hif1a	Cd48	Dtx1	Anp32e		TSPAN2	EPHA4	IFRD1	HSPD1	APOBEC3B	LSP1		PRNP	IL16	ETS1	HAVCR2	S100PBP	PCLAF		ITM2A	CD27	MCM2		ITGAL
Ptms	Saraf	Ptma	Rpl10a	Myc	H2-T23	Tiparp		Hspe1	Cd8b1	Dusp2	Anxa2		RARA	SAMD3	CCNL1	HSPA6	ESCO2	CCL5		PRMT9		PNRC1	APLP2	IFI35	GGH		RIC8A	IGFLR1	MAD2L1		YPEL2
Eif3h	Ifi47	Spc24	Rps27	Nhp2	H2-Q6	Sqstm1		Icos	Cdc42	Efhd2	Anxa5		BACH2	FRMD4B	RSRP1	HSPE1	SHCBP1	RARRES3		SORL1		ZFP36L2	ADGRG1	OAS3	AURKB		ELMO1	CTSW	TCF19		MAL
Acot7	Slfn2	Asf1b	Rps4x	Rrp15	Ms4a4b	Bnip3		Id3	Cdkn2d	Eif4a2	Anxa6		ITGA5	AOAH	SERTAD1	CD82	ASPM	CD7		FAM177A1		RGPD5	BPGM	SNAP47	ASF1B		PDCD1	GGA2	STMN1		PPT1
Aldoa	Sp100	Cenpf	Rps18	Ncl	Ctsb	Phlda1		Ifit3	Cmpk1	Fam189b	Ap2s1		PERP	S1PR1	DEDD2	TOX	CDC20	CTSW		CHMP1B		ZNF331	SEC14L1	GIMAP4	CDC20		CMSS1	APOBEC3G	ORC6		ELMO1
Lgals3	Lat	Nusap1	Rpl30	Hspa9	Myh9	Klf6		Il7r	Crip1	Fasl	Apitd1		PCSK1N	HLA-DQA2	KLF10	CD200	ASF1B	MTSS1		ZC3H12A		CNOT6L	TNIP3	PARP9	NCAPG		GYPC	APOBEC3C	TPX2		MIS18BP1
Hif1a	Itgb7	Cdk1	Rps7	Ramp3	Hmgcr	Ero1l		Itgb1	Ctsd	Foxn3	Arhgdia		TES	GPR171	AL118516.1	HLA-DPB1	CDC45	PTMS		TSC22D2		TGIF1	METRNL	IFNG	DHFR		IL32	GDE1	WDR34		TMEM173
Pfdn5	Rpl13a	Tyms	Rpl35a	Eif4a1	mt-Nd3	Ddit4		Jun	Cx3cr1	Fyn	Arhgdib		RPS10	ITGA5	KLF2	NR4A2	PCLAF	BATF		P2RY8		CXCL13	HSPH1	SIT1	KIFC1		ZFP36	KIAA1324	TUBB		ADI1
Tnfrsf18	Ly6c2	Ran	Klra6	Trmt61a	Prrc2c	Atf4		Kcnn4	Cyba	Gimap1	Arl6ip1		KDSR	TRMO	ZFAND2A	VCAM1	SKA1	KIR2DL4		NEU1		PDE4D	KLRC2	PYCARD	TYMS		TSC22D3	HIST1H1C	CENPF		SLA
Ctla4	Epsti1	2700094K13Rik	Rplp0	C1qbp	Tfrc	Ctla2a		Limd2	Cyth4	Gimap6	Arpc4		CRIP2	ANTXR2	H2AFX	BEX3	HIST1H3G	AKAP5		TCF7		RNF19A	PMAIP1	RGS3	CKAP2L		CLK1	RARRES3	NCAPH		GALM
Csf1	Itga4	Cks2	Rpl35	Hspd1	Pdcd1	Gadd45g		Ltb	Dnajc15	Gimap7	Arpc5		C1orf21	AIM2	CLK1	AIF1	CDCA3	CD38		ZNF683			DUSP4	XAF1	CLSPN		SNHG15	SPN	SMC2		LBH
Nkg7	Hmha1	Lmnb1	Rps23	Fbl	Cd82	Gapdh		Ly6a	Dusp5	Glrx	Arsb		LYAR	IFIT2	RSRC2	DNAJA1	TYMS	RAB27A		MYADM			IGFLR1	OAS2	CENPU		ZFAND2A	CARHSP1	TMEM106C		SECISBP2L
Eno1	Arhgdib	Tpx2	Rpl39	Ifrd2	H2-Q7	Ankrd37		Ly6e	Emp3	Gm12216	Asf1b		S1PR4	TSPAN2	IER3	HSPH1	RAD54L	GZMH		ATP2B1			HSPA1A	GIMAP5	TROAP		SNHG12	RAB27A	RNASEH2A		CTSB
Cd3d	Gimap7	Gmnn	Rpl27a	Ccdc86	Macf1	B2m		Mif	Fam107b	Gng2	Atp1a1		ANTXR2		BTG2	DNAJB1	TOP2A	IGFLR1		CREM			ZFAND2A	ABI3	KIF2C		IL10RA	CD59	CKS1B		C17orf49
Ccr8	Ccr2	Tmpo	Rps13	Ddx21	Tapbp	Bag3		Mrpl23	Fam65b	Gramd1a	Atp5b		PXN		MYLIP	HIPK2	MELK	ATP8B4		OAT			NDFIP2	SNX20	WDR34		SRSF7	CTSB	NUDT1		CORO1B
Samsn1	Cd7	Aurkb	Treml2	Apex1	Lnpep	Map3k8		Ms4a4c	Flna	Gzma	Atp5c1		GSTM3		MAFF	LHFPL6	CENPW	CD63		NFE2L2			PAM	VAMP5	CDK1		EMP3	PAM	UBE2T		CARHSP1
Itgav	Klf2	Tcf19	Rps21	Gnl3	Ahnak	Cd28		mt-Atp6	Fxyd5	Gzmb	Atp5f1		P2RY8		CSRNP1	HLA-DMA	MCM10	HOPX		DNAJB9			TP53INP1	IRF2	KIF23		PIM1	CLDND1	CENPM		EPS15
Hilpda	S1pr1	Tipin	Rps8	Ppa1	Esyt1	Hilpda		mt-Co1	Glipr2	Gzmk	Atp5g3		EPHA4		ID2	GK	HIST1H3B	TNFRSF18		SKIL			AHI1	UBASH3A	PLK1		PPP1R15A	IFITM3	MCM7		SRPK2
Pgk1	H2-D1	Cenpw	Rpl9	Mybbp1a	Itgb2	Rgs1		mt-Co2	Glud1	H2-Q4	Atp5h		OGDH		ZC3H12A	TSHZ2	HIST1H2AH	ADGRG1		DENND4A			UBE2F	PARP10	TOP2A		GLIPR1	CD63	DTYMK		ARL3
S100a11	Tgtp2	Anp32b	Rpl18a	Pus7	Plec	Slc3a2		mt-Co3	Gmfg	Hcst	Atp5j		CAMK1D		BAG3	LPL	CENPU	PLPP1		SERTAD1			HSPA4	GIMAP7	NUF2		NFKBIA	ANXA5	FEN1		PTMS
Serpinb6a	Itgb1	Tacc3	Rps3	Mdn1	Smg1	4930453N24Rik		mt-Cytb	Gna15	Hspa5	Atp5j2		TRMT6		SNHG12	C16orf45	CDCA8	MCM5		YPEL5			ICOS	GBP4	HMGB3		CD55	IFITM2	CDKN3		CD82
Serpina3g	Ifit1bl1	Hmgb3	Rpl36	Mettl1	Tnfrsf9	Rgs16		mt-Nd1	H2-D1	Id2	Atp5k		ANKH		TNF	ZFAND2A	CDK1	CSF1		BCL6			CHORDC1	PVRIG	ASPM		CLEC2B	CXCL13	DUT		HNRNPLL
AW112010	Gm26740	Kif11	Rpl17	Atad3a	Cd53	Ftl1		mt-Nd2	H2-Q7	Ifi47	Atp5o		GPR132		DDIT4	CD80	CENPA	TNFSF10		EGR1			TRPS1	CYTH4	MCM2		KLF6	CD4	HMGN2		CTSC
Bcl2a1d	Isg15	Lig1	Rpsa	Srgn	Calr	P4ha1		mt-Nd3	H2afz	Ifit3	Atpif1		AUTS2		SGK1	ETV1	ANLN	SNAP47		PDE4B			TBC1D4	DTX3L	ORC6		PHLDA1	COTL1	NRM		LINC01871
Sh2d2a	Selplg	Lsm2	Rpl37a	Ndufaf4	Diaph1	Pnrc1		mt-Nd4	H3f3a	Il21r	Aurka		CD300A		SNHG15	NMB	DIAPH3	LINC01871		ANXA1			RALA	RHOC	KNL1		ARL4C	LSP1	CENPN		CCDC167
Prf1	Rsad2	Racgap1	Sidt1	Rcl1	Ccr7	Prdm1		mt-Nd5	Hsd11b1	Isg15	Aurkb		TGFBR3		DNAJB4	DEDD2	CDCA2	MYO1E		SOD2			CD82	SASH3	CENPH		SYTL3	CD247	PCNA		SMC3
Eva1b	Mx1	Prc1	Fam101b	Wdr46	Tap1	Alkbh5		Naca	Ier2	Itk	Bak1		BNIP3		NR4A3	CMC1	NCAPG	ZBED2		RNF125			SEMA4A	CCL4L2	FEN1		JUN	HDLBP	ATAD2		PPM1G
Lat2	Phf11c	Nrm	Rps6	Pim1	Itgal	Pim3		Nek7	Ier5	Itpkb	Banf1		AP1S2		NFKBID	PON2	GINS2	AHI1		GADD45B			PON2	IFI6	BRCA1		ZC3H12A	MAF	MCM5		ORMDL3
Lsp1	Stk17b	Ezh2	Cd7	Sema7a	Tnfrsf4	Seh1l		Npm1	Ifngr1	Lag3	BC021614		BMI1		SCML1	SEMA4A	SGO1	ABI3		SELENOK			ACP5	BCAS4	MCM4		ID3	APLP2	SNRNP25		VPS25
Prr13	Pydc4	Fam64a	Rplp2	Wdr12	Sptbn1	Tnfsf9		Nrp1	Il17ra	Lax1	Birc5		PRKCI		RASD1	ENC1	MAD2L1	FASLG		RORA			BICDL1	IKZF3	TIMELESS		RUNX3	CDK2AP2	HIST1H1E		BST2
Ifitm1	Igtp	Gm10282	Rps9	Nop2	Hif1a	Klrc1		Pou2f2	Il18r1	Lrrk1	Blmh				ATF4	CDKN2C	GGH	TYMP		SELL			BHLHE40	GIMAP2	MKI67		TNFAIP3	PDE3B	LIG1		TRAF3IP3
Ifitm2	Gm8369	Cenpe	Il6ra	Map2k3	Tmbim6	Uba52		Ptpn6	Itgb2	Mbnl1	Bsg				AREG	GRAMD1A	CKAP2L	ZBTB38		MXD1			NAMPT	ADORA2A	CDKN3		UPP1	RALA	MCM3		NAP1L4
Sdcbp2	Cnn2	Clspn	Rpl38	Utf1	Ranbp2	H3f3b		Rilpl2	Itgb7	Mxd4	Bub1b				RASGEF1B	MYL6B	KIF11	CTSB		IFRD1			AHSA1	ARPC5L	APOBEC3B		ANXA1	AHI1	HIST1H1D		HLA-DPA1
Plscr1	Cotl1	Rrm1	Rpl37	Pa2g4	Ifngr1	Dnaja4		Rnf213	Kcnab2	Nr4a2	Bub3				AC020916.1	BCAT1	CLSPN	PLSCR1		PIK3R1			BANP	GYG1	CCNB1		DUSP1	HSPA8	MCM4		PIM2
Lgals1	Cmpk2	Spc25	Rps14	Bzw2	Ctsw	Rnf19a		Rpl10-ps3	Kcnn4	Pdcd1	Bzw1				DDIT3	ARMH1	KNL1	NAP1L4		TUBB4B			RHBDD2	SLFN5	TPX2		CST7	AMD1	NUSAP1		SH2D1A
Nr4a2	Pydc3	Ccdc34	Klf3	Slc7a5	Tap2	Mt1		Rpl10a	Klf2	Pfdn5	Calm1				SNHG8	TIAM1	FOXM1	AFAP1L2		HECA			CREM	CHST12	NCAPG2		CTSC	DNAJA1	KIF22		RILPL2
Gpi1	Slc9a3r1	Mcm7	Rpl18	Rel	Scd2	Higd1a		Rpl11	Klf3	Pla2g16	Calm2				CITED2	PIKFYVE	ORC6	ITGAE		MPZL3			SLC7A5	APOBEC3D	KIF11		HSPA1A	SNHG15	HADH		CCNDBP1
Styk1	H2-Q7	Mcm3	Rps12	Lyar	Wnk1	Hspa5		Rpl12	Klrc1	Plac8	Calm3				TXNIP	MRPL18	TUBB	TNS3		USP36			CACYBP	WARS	TCF19		VPS37B	CHD2	PHF19		CDC42EP3
Vim	Coro1a	Cdkn3	Cmah	Mir155hg	Nucb1	Clcn3		Rpl13	Klrd1	Prdx5	Calr				TOB1	INPP5F	TCF19	DUSP16		INSIG1			NUSAP1	UBE2L6	UBE2T		GPR183	LTB	HIRIP3		RPL27A
Igfbp7	Klf3	Cdc20	Rps3a1	Wdr43	Myo10	Dnajb4		Rpl13-ps3	Klrk1	Prkch	Canx				PIM2	LMCD1	CDC6	CASP1		LTB			STIP1	TMEM140	SPAG5		CD69	BTG2	IDH2		ZFAS1
Pkm	Ptprc	Fbxo5	Rpl22l1	Eef1e1	Tm9sf2	Egln3		Rpl14	Krtcap2	Psmb10	Capg				SOCS3	SESN3	NCAPG2	CARS		NR4A2			LRMP	CSK	BRCA2		IER2	ZFP36L1	HMGB2		TAGLN2
Ptpn6	H2-Q4	Incenp	Rpl19	Dot1l	Inpp4b	Mif		Rpl15	Lamb3	Psmb8	Capza2				GADD45G	CCDC6	FANCI	DUSP5		SLC2A3			PDE3B	F2R	CCNA2		FOS	CCNL1	TUBA1B		XBP1
Tpi1	Tpst2	Rad51	mt-Nd2	Hnrnpab	Tnfrsf18	Clk1		Rpl17	Laptm5	Psme1	Capzb				RGS16	KIAA1324	FAM111B	IFIT1		PER1			RGS2	CTSS	BUB1B		FOSB	CLK1	HLA-DRA		MCUB
Sub1	Shisa5	Fen1	Rpl15	Nip7	Adam10	Ccng2		Rpl18	Lfng	Ptger4	Carhsp1				TIPARP	CHN1	DTL	SLC1A4		S100A10			CCDC141	SLAMF7	CHEK1		DNAJB1	TSC22D3	HIST1H4C		GSTP1
Fam162a	Ifi203	Knstrn	Rpl41	Cnbp	Nfat5	Gzmf		Rpl18a	Lgals1	Ptpn18	Cbfb				NFKBIZ	ANKRD10	TPX2	GOLIM4		CRYBG1			SNAP47	CXCR3	BUB1		CCL5	KDM6B	MT1E		IMPDH2
Cd82	Gbp2	Ncapd2	Rpl11	Mthfd1	P4hb	Ndrg1		Rpl21	Lgals3	Ptpn22	Cbx1				CCL4	CD70	CENPH	RSAD2		MGAT4A			DEDD2	CD27	FANCI		GADD45B	IFRD1	C12orf75		LDHA
Upp1	mt-Atp6	Ppia	Txk	Gch1	Il18r1	Eno1		Rpl22	Lrrc58	Rgs1	Cbx3				CD83	PRRG4	MCM2	DNPH1		CDC42EP3			BTG3	PPP1R18	CENPM		HSPA1B	ZFP36	SKA2		JUN
Rbpj	Rnf138	Cenpm	S1pr1	Slc1a5	Luc7l2	Rhob		Rpl22l1	Lrrfip1	Rgs2	Cbx5				PPP1R10	TNFSF4	SMC2	NBL1		NDEL1			ITPRIP	TOX	RNASEH2A			TAGAP	GMNN		ZFP36L2
Ldha	Clec2d	Hist1h2ae	Rpl28	Pprc1	Cd80	Ltb		Rpl23	Lsp1	Rgs3	Ccdc34				CCL4L2	CORO1B	CKS1B	ACOT9		IDI1			HSPA1B	CTSC	HIRIP3			HMGA1	CENPX		TNFAIP3
Dusp4	Actb	Uhrf1	Rps15a	Tomm20	Ncstn	Nfil3		Rpl23a	Ly6c2	Rtp4	Ccna2				SESN2	DNAJB4	CCDC34	ABHD6		EIF4A3			GALNT2	SLAMF6	MAD2L1			TUBB4B	COMMD4		ZYX
Chst12	Stat1	Mcm5	Gnb2l1	Nle1	Slc26a2	Jmjd6		Rpl23a-ps3	Ms4a4b	Runx3	Ccnb1				CHMP1B	MAGEH1	STMN1	OAS1		BIRC3			TNFSF9	STAT1	CCNF			FOXP1	CDKN2A		CAST
Icos	Tsc22d3	Rad51ap1	Rpl5	Tsr1	Abcc1	Pmaip1		Rpl24	Myl6	Serpina3g	Ccnb2				LEF1	ICAM1	ATAD5	SLC27A2		TSPYL2			RANGAP1	FUT8	STMN1			JMJD1C	H2AFY		FAM162A
Bsg	2020-09-01	Cep55	Rpl26	Nsun2	Cd47	Hbp1		Rpl26	Myo1f	Serpinb6b	Ccne1				CSKMT	GGT1	ECT2	ZBP1		DCTN6			PDCD1	IDH2	SMC2			SNHG8	HMGB3		DUSP1
Nrgn	Gpr18	Lockd	Igfbp4	Sult2b1	Cd3d	5430416N02Rik		Rpl27a	Myo1g	Sh2d2a	Cd47				HEXIM1	NINJ2	CENPE	CD200R1		HSPH1			DDX3Y	PCED1B	CKS1B			JUN	HINT2		ARL4C
Pold4	Mbnl1	Haus4	mt-Atp6	Pno1	Spn	Zfp36		Rpl28	Neat1	Shisa5	Cd48				HSPA2	BLVRA	UBE2T	OAS3		CDK17			ARID5B	BST2	PAICS			GLIPR1	PTTG1		IL7R
Gpm6b	Arl4c	Kif22	Ighm	Ran	Arl6ip1	Pgam1		Rpl29	Nfkbia	Sipa1	Cdc20				MRPL18	FAAH2	HIST1H1D	CMPK2		DDX21			DUSP10	PSMB10	NCAPH			PIM1	ACTB		ANXA2
Vamp8	Oas3	Rfc5	Rpl22	Orai1	Ly6e	Ptp4a1		Rpl3	Nkg7	Slc3a2	Cdc25b				RBKS	TOX2	NCAPH	TNFSF4		PPP1R15B			ZBTB1	STAT2	ATAD5			ID3	PAFAH1B3		ABLIM1
Grcc10	Ypel3	Esco2	Rps26	Wdr75	Ikzf2	Peli1		Rpl30	Nptn	Stat1	Cdc42				CD55	SLK	NRM	POLR1E		ZNF331			SAMSN1	RNASET2	PRC1			HSPA1A	PFN1		R3HDM4
Stk24	Irgm1	Casc5	5730508B09Rik	Rrp9	Il2rb	Sema6d		Rpl31	Nt5c	Stk17b	Cdc45				ARRDC2	CCDC141	BRCA2	CADM1		BTG2			IRF4	RBCK1	RFC5			RARA	DNMT1		FOXP1
Bcl2a1b	Gm42418	Mad2l1	Eef1b2	Ranbp1	Ctla4	Pgk1		Rpl32	Ostf1	Tap2	Cdca2				SC5D	ATF3	ARHGAP11A	HELZ2		AMD1			CD2BP2	SEL1L3	CENPF			ZFAND2A	YEATS4		VIM
Matk	Gm4955	Plk1	Ssh2	Tnf	Rpn1	Hist1h1c		Rpl34	Pim1	Tapbp	Cdca3				FAM53C	INPP1	KIF23	SYTL2		SLC7A5			SYNGR2	DGLUCY	CENPN			NFKBIZ	LSM4		GABARAPL1
Anxa5	Ppp1r18	Ska1	Rps11	Ifng	Srpr	H2-Q6		Rpl35	Ppp1r12a	Tapbpl	Cdca4				ATP2B1-AS1	FAM3C	BUB1	AGPAT2		POLR3E			CDK6	HLA-DRA	CDCA7			RGCC	EZH2		LINC00623
Mdfic	Lck	Hmmr	Rpl3	Tomm40	Canx	Pfkfb3		Rpl35a	Prex1	Tnfrsf1b	Cdca5				IFNG	GADD45G	MASTL	UBE2F		JMJD6			MCTP2	GZMA	CHTF18			MBP	SAE1		DDIT4
Ltb	Pyhin1	Pbk	Rps2	Hnrnpdl	Cyba	Stk17b		Rpl36	Prkcq	Tox	Cdca8				MYC	APP	CENPM	GIMAP6		CHD1			RAB27A	CD63	CENPE			SERTAD1	MAD2L2		MGAT4A
Zap70	Usp18	Tubg1	Socs3	Cluh	Dock10	Hopx		Rpl36a	Prr13	Ucp2	Cdk1				TSC22D2	MAL	CDKN3	ZBTB32		TAF13			HSPD1	DENND2D	WDR76			SNHG12	ANAPC15		RPL36A
Serpina3f	Mxd1	Orc6	Ly6c2	Nfkb1	Selplg	Litaf		Rpl37	Psap	Vmp1	Cdk2				SERPINH1	SIT1	CENPN	RIN3		VPS37B			NFAT5	HLA-DQB1	FBXO5			CSRNP1	RRM1		CD44
Nrp1	Skap1	Cmc2	Tnfsf8	Serbp1	Degs1	Gna13		Rpl37a	Pycard	Zbp1	Cdk4				LRIF1	DRAM1	NDC80	PLEKHF1		GTF2B			BATF	PRF1	CDCA7L			JUNB	FAM111A		KLF2
Casp3	Bcl2	Ccnb1	Pik3ip1	Nfkbia	Atp8b4	B4galt1		Rpl39	Racgap1		Cdkn2c				ARRDC3	CLECL1	RNASEH2A	CHPF		PAF1			GZMB	CD84	RFC4			SLC2A3	SHMT2		S100A10
Inpp4b	Abcb1a	Cdca5	Rpl34	Rgcc	Sppl2a	Naa50		Rpl4	Rap1b		Cdkn2d				ILF3-DT	MDFIC	LIG1	PACSIN2		BCAS2			NEU1	TIGIT	POLD1			REL	TMEM14A		PLP2
Klre1	Klrg1	Ube2t	mt-Nd4	Ipo5	Atp10a	Impa2		Rpl41	Rasa3		Cdkn3				INTS6	PMCH	PRC1	ABCB1		RGPD6			SYT11	PLSCR1	LRR1			ZC3H12A	NABP2		ZFP36
Ehd1	Glipr2	Mxd3	Rpl14	Dkc1	Stat3	Rsbn1		Rpl5	Rasgrp2		Cenpa				ZNF10	HLA-DMB	HIST1H2AM	SPATS2L		TUBA4A			CXCR6	LAG3	RACGAP1			CDKN1A	HLA-DQA1		CD52
Pdcd1lg2	1700025G04Rik	Ckap2l	Bcl2	Erh	Thy1	Slamf7		Rpl6	Reep5		Cenpe				PRMT9	PHF6	DEPDC1B	USP18		RASA3			CNIH1	DAXX	SNRNP25			PLK3	SMC4		ITM2C
Ubash3b	Psme1	Rfc4	Id3	Ebna1bp2	Cyp51	Cd69		Rpl6l	Rhoa		Cenpf				ATM	AFAP1L2	PHGDH	TMEM9		GPCPD1			FCRL3	PHF11	KNTC1			IER2	CARHSP1		UPP1
Ccni	Ssh2	Pmf1	mt-Co3	Hspe1	Prkdc	Cd274		Rpl7a	Rora		Cenpl				SELL	BTN2A2	E2F1	KLRC1		RASGEF1B			CRTAM		NUDT1			CD55	RFC2		EMP3
Sat1	Irf1	Ncaph	Satb1	Zfp593	Sf3b1	Trim59		Rpl8	S100a10		Cenpm				AC243960.1	CCL4L2	TIMELESS	MPST		DNAJA1					ACOT7			NR4A2	BLOC1S1		NKG7
Rwdd1	Tcf7	Gins2	Tdrp	Ftsj3	Itgb1	Sertad1		Rpl9	S100a11		Cenpw																	PPP1R15A	TMPO		FAM102A
Chchd2	Gimap5	Kif23	mt-Nd5	Timm10	Ptprs	Zfand5		Rpl9-ps6	S100a13		Cep55																	NFKBIA	HMGB1		LYAR
Acot9	Bst2	Sapcd2	Rpl29	Ipo4	Tln1	Gng2		Rplp0	S100a4		Cfl1																	RORA	HLA-DRB1		IER2
AA467197	Lgals9	Cdca2	mt-Nd1	Bcl2a1d	Rtn3	Slc2a3		Rplp1	S100a6		Chaf1a																	PTGER4	HLA-DPA1		TTC39C
Ech1	Psmb10	Shcbp1	Rpl10	Shmt1	Tnfrsf1b	Sat1		Rplp2	S1pr4		Chaf1b																	KLF6	HLA-DRB5		CCL5
Havcr2	1600014C10Rik	Zfp367	Tpt1	Srsf2	Grn	Cggbp1		Rps10	Selplg		Cisd1																	DNAJB1	SMC1A		RGCC
Stat3	Acp5	Neil3	Rpl4	Phb2	Stt3a	Pkm		Rps11	Sept11		Cisd3																	CD69	MYL6B		CD69
Tmem123	Baiap3	Kif20b	mt-Nd4l	Atp1a1	Gm26917	Snhg12		Rps12-ps3	Sgk1		Cit																	DUSP1	C19orf48		CD8B
Rhoc	Rasgrp2	Dlgap5	Gramd3	Mtap	Ly75	Ctla4		Rps14	Sh3bgrl3		Ckap2																	ANXA1	HSPB11		CD8A
Pgam1	Gbp7	Ndc80	mt-Cytb	Eif3b	Cep350	Rgs2		Rps15	Snx5		Ckap2l																	IL7R	DNAJC9		ANXA1
Tgfb1	Gna13	Hist1h2bj	Rgs10	Hsp90aa1	Birc6	Smpd1		Rps15a	Spn		Cks1b																	GPR183	PRDX3		LGALS1
Tnfsf11	Cxcr4	Mis18bp1	Rasgrp2	Ptma	Xbp1	Nfkbia		Rps16	Stk24		Cks2																	CCR7	NAA38
St6galnac3	Sidt1	Cit	Rps15	Slc7a1	Cd96	St13		Rps17	Tagln2		Clic1																	SELL	PSMB9
Gem	Iigp1	Ska2	1810006J02Rik	Irf4	Dock8	Tor1aip2		Rps18	Thy1		Clspn																	HSPA1B	PSME2
Id2	Grap	Diaph3	Foxp1	M6pr	Itgav	Siah2		Rps18-ps3	Tm6sf1		Cmc2																	FOSB	CALM3
Jund	Socs3	Kifc1	Rapgef6	Psme3	Srrm2	Ahsa2		Rps19	Tmem50a		Cmpk1																	GADD45B	LSM2
Ciapin1	Zc3hav1	Aspm	mt-Nd3	Slc19a1	Bsg	Irak2		Rps2	Tnfaip8l2		Cmtm7																	FOS	ETFB
Mrps6	Gbp9	Plk4	Gm9493	Cct5	Utrn	Wasl		Rps20	Tprgl		Commd1																		PPIH
Camk2n1	Gtf2i	4930579G24Rik	Rps27rt	Prmt1	Akap11	Zfp622		Rps21	Tsc22d3		Commd3																		ANAPC11
Tmem163	Cdk2ap2	Depdc1a	Tmsb10	Gar1	Pdia4	Fosl2		Rps23	Tspo		Coro1a																		GGCT
Orai1	Xaf1	Ncapg	Gimap6	Atp5g1	Rabgap1l	Zfp36l1		Rps24	Tuba1a		Coro1c																		UQCC2
Bnip3	Ly9	Rcc1	Il4ra	Nfkbiz	Nktr	Capg		Rps25	Txk		Cotl1																		PTMS
S100a4	Rnf213	Melk	Zfp36l2	Ctps	Il7r	Btg1		Rps26	Txndc5		Cox20																		BCL2L12
Gna15	Ddx58	Ect2	Kbtbd11	Nfkbib	Pld3	Lgals3		Rps26-ps1	Vim		Cox5a																		FDPS
Crlf2	Gimap9	Bub1b	1700025G04Rik	Atp5b	Nr4a2	Cdkn1b		Rps27	Xrn2		Cox5b																		PRDX2
Jak3	Sp110	Kif20a	Ccr7	Nop56	Prpf8	Whsc1l1		Rps27a	Ywhaq		Cox6b1																		TALDO1
Rgs2	Abhd8	Nuf2	Il6st	Cdv3	Jmjd1c	Ppp1r15a		Rps27rt	Zeb2		Cox7a2																		CBX5
Klri2	Crip1	Aurka	Gm26917	Cct3	Ssr2	Slc25a38		Rps28	Zyx		Crip1																		MCM6
Cd44	5830432E09Rik	Bub1	Emb	Tomm5	4932438A13Rik	Ugcg		Rps29			Csnk2b																		RANBP1
Zbtb32	Slamf6	Mybl2	Sh3bp5	Il2ra	Klrd1	Slc38a2		Rps3			Csrp1																		POLD2
Slc17a6	Gbp4	Nek2	Arl4c	Hmgn1	Tmx4	Pfkl		Rps3a1			Cst3																		POLR3K
Unc119	Limd2	Kif4	Fam65b	Rrs1	Clcn3	Hspa4		Rps4x			Ctbp1																		NUCKS1
Il12rb2	Emb	Ncapg2	Arl5c	Timm23	Rrbp1	Crebrf		Rps5			Cyba																		ANP32E
Nedd9	Fam65b	Cdc6	Gm10073	Cycs	Huwe1	Tpp2		Rps6			Cycs																		TMEM14C
Plek	Ccnd3	Arhgap11a	Ablim1	Nhp2l1	Xist	Nufip2		Rps7			Dap																		FIBP
Prelid2	Rnf114	Ckap2	Npm1	Tgif1	Slc16a3	Rel		Rps8			Dazap1																		SNRPA
Gm156	Rinl	Sgol2a	Cd69	Stat5a	Psap	Rps6kb1		Rps9			Dbf4																		COX8A
Gzmf	Rasa3	Ccnf	Rras2	Snrpd3	Rpn2	Cdk6		Rpsa			Dbi																		MRPL11
Impa2	Apbb1ip	Cdc45	Rps25	Adora2a	Uggt1	Fos		Slamf6			Dck																		H2AFZ
BC021614	Ndufa4	Cenpp	Pdlim1	Wdr74	Serpine2	Rora		Socs3			Dctpp1																		AKR7A2
Pkp3	Ubc	Cenph	Zfp36	Nr4a2	Rbm39	Ahsa1		Tcf7			Ddx39																		CORO1A
Rilpl2	Tbc1d10c	Foxm1	Limd2	Hccs	Ogt	Gpbp1		Tmsb10			Ddx39b																		NCAPH2
Plk2	Oasl2	Parpbp	Atp11b	Set	Ero1l	Tubb6		Tnfsf8			Dek																		MT2A
Nrn1	Cd2	E2f8	Hmgn1	Ccl1	Kdm5c	Ifrd1		Traf1			Depdc1a																		CCDC50
Il1r2	Whsc1l1	Poc1a	Gm42418	Ltv1	Hyou1	Arl5b		Usp18			Dera																		NUCB2
Gzmd	Daxx	Dek	Clec2i	Hivep3	Hjurp	Pfkp		Wdr89			Dhfr																		CD38
Eno1b	St3gal6	Chaf1a	Dgka	Gcsh	Ddost	Rasgrp1		Xcl1			Diaph3																		RPA3
Gm26532	Bin2	Hjurp	Irf1	Etf1	Slc2a3	Wtap		Xist			Dlgap5																		SSRP1
Trbv12-2	Cd69	Pkmyt1	Ppp1r15a	Noc2l	Cd74	Styk1		Zfos1			Dnajc9																		MZT2B
Gzme	Jak1	Kpna2	Mgst2	Mat2a	Pdia6	Tra2a		Zfp36l1			Dnmt1																		ZDHHC12
Ccl1	Fyb	Hells	Dapl1	Magoh	Suco	Mob4					Dpcd																		ACOT7
Gzmc	Scand1	Dhfr	Snhg12	Slc25a5	Ptprcap	Arl4a					Dpy30																		LGALS1
Serpinb9b	9930111J21Rik2	Dctpp1	Pag1	Ddx56	Ctsd	Ccnl1					Dtl																		HIST1H1C
Penk	Ppp1r12a	Prim1	Gm26740	Tbrg4	Adgre5	Tnfaip3					Dtymk																		HLA-DPB1
Spp1	Ifitm10	Hnrnpab	Pim2	Chchd4	Lbr	Id2					Dut																		CKLF
Trbv3	Ccnd2	Ncapd3	Nop10	Srsf7	Lmbrd2	Cd44					Dynll1																		BOLA3
Trbv31	Trafd1	Prim2	Rasa3	Gtpbp4	Tnks2	Fam204a					E2f1																		COTL1
Ccr7	BC094916	Apitd1	Fam189b	Shmt2	Mki67	Elf1					E2f2																		ZBTB32
	Lars2	Rbm3	Tsc22d3	Mrps18b	Il21r	Egr1					Ebp																		FABP5
	Smchd1	Siva1	Bbc3	Furin	Slc4a7	Gpr183					Eif1ax																		ANP32B
	Slco3a1	Ube2s	Rpl31	Emc6	Mycbp2	Dusp1					Eif2s1																		PKM
	Cnp	Hint1	Txnip	Ehd1	Myb	Gem					Eif3l																		DEK
	Gm12216	Hist1h4i	Pik3r5	Ppp1r14b	Cd48	Scyl2					Eif4a1																		GAPDH
	Slfn5	Smc4	Rnf138	Phb	Herc1						Eif4h																		YIF1B
	Dtx3l	Hist1h1d	Crlf3	Rps2	Cd28						Eif5a																		CDC25B
	Xrn2	Banf1	Myc	Lrpprc	Slc39a6						Emp3																		ANXA5
	Camk2d	Dck	Hspe1	Nifk	Gpm6b						Eno1																		MRPL37
	Ifi27l2a	Csrp1	Pdcd4	Pusl1	9530068E07Rik						Erh																		BANF1
	Pdcd4	Pole	Gzmm	Eif2s1	Ptpn22						Eri1																		LMNB2
	Pmepa1	Dtl	Impdh2	Pwp1	Man2a1						Esco2																		CKAP2
	Trbv19	Tubb4b	Ier2	Eprs	Ccr8						Esyt1																		MZT2A
	Evl	Fkbp2	Plcxd2	Rps25	Endod1						Etfa																		CD74
	Rsrp1	Hist1h1e	Jun	Snrpd1	Flnb						Etfb																		HMGN3
	Lef1	Rpa3	Eef1g	Uck2	Zfp292						Ewsr1																		RNASEH2B
	Sash3	Nap1l1	Klhl6	Rps17	Tmem87a						Exosc8																		TACC3
	Gimap1	Hirip3	Sptbn1	Utp18	Eif4g3						Ezh2																		HLA-DMA
	Phf11a	1500009L16Rik	Acp5	Cd9	Ankle2						Ezr																		ACAT2
	Mndal	Snrpd1	Smad7	Rps15	PISD						Fabp5																		TPI1
	Supt4a	Tfdp1	Gpr18	Timm17a	Msn						Fam96a																		CDCA4
	Ctla2a	Cdc25b	Nfkbiz	Abce1	Birc2						Fbxo5																		PSMB10
	Ehd3	Nucks1	Actn1	Gramd1b	Igfbp7						Fen1																		LIME1
	Rnf167	Erh	Bzw2	Bysl	Ptch1						Fignl1																		CDK4
	Ifi35	Usp1	Foxo1	Cd320	Man2b1						Fkbp2																		ENO1
	Ifnar2	Pcna	H2-Ke6	Nme2	Ankrd11						Flna																		MT1F
	Trim30a	Tagln2	Jak1	Umps	Ltb						Fundc2																		RAC2
	Phf11b	Ccne1	Chd3	Cct2	Atrx						Fxn																		DECR1
	Fam189b	Anapc5	Fos	Rpf2	Sptan1						Fzr1																		HPRT1
	Oas1a	Mns1	Bola2	Snrpb	Herc2						G3bp1																		SLC25A5
	Cd247	Alyref	Arhgap15	Tma16	Srgn						Gapdh																		PHPT1
	Pja1	Ranbp1	Gm11808	Rsl1d1	Tmem173						Gars																		H2AFV
	Tap2	Cdkn2c	Macf1	U2af1	Alcam						Gdi2																		SIVA1
	Gpsm3	Anp32e	Epb41l4aos	Brix1	H2-Q4						Gins2																		NENF
	Flt3l	Ppil1	Klhdc2	Cd3eap	Ctsc						Glipr2																		NUDT21
	Armc7	Dnmt1	Klk8	Hspa5	Ccdc47						Gltp																		PNKD
	Stat2	Lsm3	Lars2	Timm50	Faf2						Gm17087																		DCTN3
	Trim12a	Atad2	Fcer1g	Noc4l	Tmem50a						Gmfg																		LMNB1
	Slc9a9	Reep4	AY036118	Sla	Fosb						Gmnn																		CD151
	Parp9	Rnf26	Il7r	Mrpl12	Top2a						Gnai2																		GSTP1
	Ighm	Tmem107		Bzw1	Smpdl3b						Gnas																		LSM3
	Socs1	Rmi2		Larp4	Lman2						Gnb2																		EIF4EBP1
	Sh2d1a	E2f1		Gart	Runx2						Gtf2f1																		WDR54
	Slfn8	Whsc1		Rrp1	Ktn1						H2afv																		DDB2
	Lilr4b	Rad21		Cirh1a	Igf2r						H2afx																		DCTPP1
	Rab8a	Anapc15		Mphosph10	Slc1a5						H2afz																		AKR1B1
	Ubac2	Ybx1		Cct8	Serinc1						H3f3a																		DPM2
	Thap3	Cbx5		Eif4e	Ndfip1						Hat1																		TESC
	Ets1	Rfc3		Gspt1	Cxcr6						Haus4																		APOBEC3C
	Trbc2	Syce2		Strap	Ets1						Haus8																		PFKL
	Arid5a	Nasp		Cd83	Ndufa13						Hdac1																		IFI27L2
	Parp14	Ncaph2		Sigmar1	Tmem260						Hdgf																		COX5A
	Parp10	Hnrnpa3		Ppif	Trbv31						Hells																		NDUFB3
	Cdc42se1	Cenpl		Aars	Btg2						Hexb																		PPP1CA
	Pdlim1	Phgdh		Irf8	Serinc3						Hint1																		TOX2
	Thada	Rangap1		Psme2	Tmem245						Hist1h1b																		PSMC3
	Tap1	Hdgf		Nob1	Cep162						Hist1h1e																		ANXA6
	Nmi	Ppih		Ddx27	Hspa13						Hist1h2ae																		RBBP8
	H2-T22	Psat1		Pum3	Icam1						Hist1h2ap																		ACTG1
	Ccr5	Topbp1		Eif1ax	Lpcat1						Hist1h4i																		SPATS2L
	Hsd11b1	Mms22l		Tespa1	Bhlhe40						Hjurp																		ZCRB1
	Rab37	Mthfd2		Rps19bp1	Atp2b4						Hmgb1																		RNASEH2C
	Dgka	Tubb6		Hspa8	Cblb						Hmgb2																		H1FX
	Rapgef6	Tuba1c		Syncrip	Os9						Hmgb3																		EBP
	Gm4070	Fabp5		Lap3	Dnajc10						Hmgn2																		LSP1
	Irf2	Mcm4		Ppid	Camk4						Hmgn5																		TPGS2
	Irf9	Smc1a		Nop10	Creb3l2						Hmmr																		ATP5MC1
	Eomes	Rfwd3		Pdia6	Kit						Hn1																		CXCL13
	Tapbp	Pold2		Llph	Csf1						Hnrnpa1																		GUSB
	Foxo1	Slbp		Mrps28	Dock2						Hnrnpa2b1																		GMFG
	Dusp2	Sdf2l1		Rilpl2	Lmbrd1						Hnrnpa3																		NDUFS8
	Rasal3	Tmem97		Lsm7	Sec61a1						Hnrnpab																		EXOSC8
	Ifih1	Mcm2		Banf1	Tbc1d1						Hnrnpc																		ATP5PF
	Ablim1	Txn1		Yrdc	Esyt2						Hnrnpf																		VPS29
	Il16	Pold1		Zeb2	Sla						Hnrnpk																		PDIA6
	Atp11b	Dtymk		Ddx10	Cd44						Hnrnpu																		SMC3
	Helz2	Dbf4		Hnrnpa2b1	Il1r2						Hp1bp3																		AP2S1
	Pitpnc1	Dbi		Psma7	Shisa5						Hprt																		PARK7
	Elf1	Cbx3		Snrpf	Slc7a1						Hsd11b1																		MRPS16
	Fasl	Anapc11		Rsl24d1	Cst3						Hsp90aa1																		CFL1
	Adam19	Rnaseh2b		Cyc1	Kcnn4						Hsp90b1																		GSS
	Fryl	Mis18a		Txn2	Son						Hspa8																		CKS2
	Klhl6	Kif15		Zbtb32	Nrp1						Idh3a																		SCP2
	Cyth1	Exosc8		Tcp1	Dennd4a						Idh3g																		RUVBL2
	Isg20	Dnajc9		Ybx1	Ncapg2						Ifi27l2a																		AKR1A1
	Pik3r5	Atp5g3		Marcksl1	Tmem120b						Ifi30																		STOML2
	Rnf125	Chaf1b		Ruvbl1	Prkcsh						Ilk																		SUZ12
	AB124611	1810037I17Rik		Fabp5	Crlf2						Impa2																		CAPZB
	Gbp3	Impdh2		Bcl2a1b	Trav7-6						Impdh2																		SNRPC
	Trim12c	Hat1		Nutf2	Skil						Incenp																		MCRIP1
	Gimap8	Ckap5		Rrp1b	Npc1						Itgb1																		CORO1B
	Vps37b	Ywhah		Eef1g	Mlec						Itgb7																		LCP1
	Grap2	Mrpl18		Snrpa1	Chd2						Kif11																		SMS
	Phf1	Nup62		Prpf19	Bace2						Kif20a																		MZT1
	Samd9l	Eri1		Fubp1	Kidins220						Kif20b																		GSDMD
	S1pr4	2700029M09Rik		Dimt1	Celf2						Kif22																		TSTD1
	Prkcq	Pbdc1		Atp5g3	4930523C07Rik						Kif23																		TXN2
	Abi3	Wbp5		Clpp	Rrm1						Kifc1																		NDUFB7
	Cdc42ep3	Hmgn5		St6galnac4	Cd2						Knstrn																		RPA1
	Zcchc11	Nelfe		Eea1	Tpr						Krtcap2																		CBX3
	Herc6	Sumo2		Zfp36l1	Dnajc1						l7Rn6																		CEP57
	Prex1	Cdk4		Psmd11	Rbm25						Lage3																		CAPG
	Cdc42se2	Mcm6		Wdr18	Thrap3						Lbr																		HMGN1
	Pglyrp2	Snrpe		Rpl7l1	Atp2a2						Lcp1																		GPAA1
	Ptpn22	Lsm5		Naa15	Hiatl1						Ldha																		HLA-DQB1
	Frmd8	Calm3		Perp	Bcap31						Lgals1																		GPS1
	Vrk3	Dynll2		Eif2s2	Tmx3						Lgals3																		PSME1
	Zfp36	Rbbp7		Icam1	Ece1						Lig1																		HSD17B10
	Pml	Srsf2		Ssb	Srebf1						Lmnb1																		MRPS11
	Mitd1	Cdca4		Gnl2	Atp6ap2						Lockd																		PSMB3
	Foxp1	Gclm		Lta	Mir155hg						Lrrc58																		PPIA
	Tor3a	Bckdk		Naf1	Sorl1						Lsm2																		LSM5
	Elmsan1	Suz12		Eif1a	Gls						Lsm3																		UQCRQ
	Lax1	Pa2g4		Atf3	Leprot						Lsm4																		ATP5MC3
	Fyn	Rdm1		Atp2a2	Sema6d						Lsm5																		TMEM256
	Chd3	Nudt21		Mrpl17	Tgoln1						Lsm6																		MTHFD2
	Twf2	Rfc2		Nufip1	Mfsd1						Lsp1																		ZFP36L1
	Stk38	Nde1		Pes1	Ptbp2						Mad2l1																		BTG1
	Runx3	Nxt1		Imp4	Cd5						Magoh																		PPP1R15A
	Epb41	Slc29a1		Eif6	Tram1						Magt1																		PNRC1
	Tecpr1	Maz		Casp4	Ncl						Manf																		MT-ND3
	Gpr132	Slmo2		Gars	Eea1						Mapre1																		DDX5
	Pik3cd	Dpy30		Cd27	Dhcr24						Maz																		EIF4A2
	Jakmip1	Cisd1		Sssca1	Hip1						Mcm2																		CSRNP1
	Idnk	Nudt5		Ddx39	Ubr2						Mcm3																		AC016831,7
	Lgals3bp	Creld2		Mydgf	Slc7a5						Mcm4																		MALAT1
	Crbn	Prdx1		Mif	Cd226						Mcm5																		JUNB
	Irf2bpl	Gltp		Surf2	Neat1						Mcm6																		CCNL1
	P2ry10	Nutf2		Ctage5	Atp6ap1						Mcm7																		MT-ND2
	2810474O19Rik	Rfc1		Slc15a3	Ano6						Mdh1																		PRNP
	Smad7	Atpif1		2410002F23Rik	Gzmc						Mdh2																		ZFP36L2
	Ankrd44	Ngfrap1		Tnfrsf9	Itpr1						Melk																		CD69
	Il10ra	Srsf3		Pus1	Kmt2a						Mif																		KLF6
	Gpr171	CAAA01147332.1		Wdr61	Galnt7						Mif4gd																		IVNS1ABP
		Rpa1		Srsf6	Nup210						Minos1																		GABARAPL1
		Rbbp4		Impdh2	Atp1a1						Mis18a																		MARCKSL1
		Fzr1		Amica1	Dync1h1						Mki67																		NR4A2
		Sae1		Fdx1l	mt-Nd6						Mrpl18																		SLC2A3
		Cdkn1a		Fkbp4	Cx3cr1						Mrpl20																		BTG2
		Timm50		Rbpj	Tmed9						Mrpl33																		ZFP36
		Snrpb		Ipo7	Zcchc7						Mrpl42																		DUSP1
		Nubp1		Rgs16	Lman1						Mrpl51																		ANXA1
		Cdkn2d		Zfp36	Galnt3						Mrps18c																		IL7R
		Ddx39		Denr	Rbpj						Msrb1																		FOS
		Pgp		Rbm8a	Fus						Mt1																		TSPYL2
		Ssrp1		Cacybp	Adgrg5						Mtch1																		GPR183
		Cox5a		Dnttip2	Baz1b						Mthfd2																		GADD45B
		Rnaseh2c		Hnrnpa1	Pglyrp1						Mtpn
		Nrgn		Traf4	Copa						Mxd3
		Psip1		Alcam	Cltc						Myl12a
		Bub3		Ninj1	Lrp10						Myo1g
		Cox5b		Prdx1	Slc38a1						Nans
		Plp2		Dnaja2	Agpat4						Nap1l1
		Hn1		Nars	Tmx1						Nasp
		Srsf7		G3bp1	Msmo1						Ncapd2
		Hnrnpa2b1		Glrx3	Plod2						Ncapd3
		Calm2		Ghitm	Dad1						Ncapg
		Atp5g2		Twistnb	Aplp2						Ncaph
		Hspa8		Tob2	Klrc1						Ncaph2
		Nudc		Anp32b	Atp9b						Ndc80
		Rbmxl1		Farsb	Slc44a2						Nde1
		1700097N02Rik		Ddx18	Eif2ak3						Ndufa11
		Polr3k		Tmem11	Usp12						Ndufa4
		Vars		Ptges3	Gpatch8						Ndufab1
		Mif		Aen	Rel						Ndufb11
		Stra13		Tomm70a	Tnfsf10						Ndufb6
		Lyar		Ndufa4	Srcap						Ndufb7
		Lsm6		Stx6	Tnfaip3						Ndufb8
		Clic1		Ewsr1	Phip						Ndufc1
		Set		Ybx3	Tmed5						Ndufc2
		Rps27l		Chd1	Tm9sf4						Ndufs5
		Hnrnpd		Naa50	Dmxl1						Ndufs8
		Rpa2		Pdap1	Rora						Ndufv2
		Hsp90aa1		Ptbp1	Tet2						Neil3
		Eif1ax		Stat3	Cep295						Nfyb
		Tcp1		Odc1	Cd69						Ngfrap1
		Atp5j		Rheb	Slc17a6						Nme1
		Lbr		Csrnp1	Topbp1						Nono
		Tuba1a		Psma3	Syngr2						Nop58
		Lsm8		Calr	Slc20a1						Npm3
		U2af1		Mrpl21	Scamp2						Nrm
		Mrpl42		Pfdn4	Slc6a6						Nsmce1
		Mrpl28		Eif5b	Tnfsf11						Nsmce2
		Hnrnpa1		Pin1	Sytl3						Nt5c3b
		Med30		Esf1	Nufip2						Nubp1
		Ldha		Isy1	Cd9						Nucks1
		Cycs		Top1	Ubr5						Nudc
		Sec11c		Arf6	Sel1l						Nudt21
		Atp5o		Snrpa	Lrrc8c						Nuf2
		Dazap1		Cd5	Erp44						Nup62
		Tpi1		Ier5	Setd5						Nusap1
		Lgals1		Grpel1	Slc2a1						Nxt1
		H3f3a		D030056L22Rik	D930015E06Rik						Oaz1
		Ppp2r4		Npm3	Tm9sf3						Orc6
		Cbfb		Gpr65	Sema4c						Pa2g4
		Gapdh		Sytl3	2410089E03Rik						Paics
		Rnps1		Mbd3	Suox						Pbdc1
		Hsp90b1		Smarcc1	Spcs2						Pbk
		Pgk1		Slamf1	Nup205						Pcbd2
		Raly		Slc29a1	Golgb1						Pcbp1
		Manf		Mdh2	Trps1						Pcna
		Cox7a2		Psmd3	Gpd2						Pdap1
		Cmtm7		Pfdn2	Tmem109						Pdia3
		Tkt		Tcerg1	Erap1						Pdia6
		Hsp90ab1		Mrps6	Ndufs1						Pdlim1
		Nans		Pdcd5	Atg16l2						Pfdn6
		Snrpf		Rpl23a	Uhrf2						Pfn1
		Txnl1		Kras	Notch2						Phf11b
		Prelid1		Cd69	Galnt6						Phf5a
		Swi5		Mrpl20	Il18rap						Phgdh
		Vdac1		Hsd17b12	Ifng						Pih1d1
		Pdap1		Serpinb9	Sptlc1						Pkm
		Smc6		Psmd14	Pdzd8						Pkmyt1
		Paics		Snrpd2	Golga4						Plk1
		Sf3b5		Slc38a1	Zmpste24						Plp2
		Lsm4		Hnrnpc	Ubr4						Pmf1
		Ndufab1		Vsir	Dhx9						Pmm1
		P4hb		Mak16	Kmt2d						Pold1
		Gm8186		Dusp5	Clk1						Pole4
		Actg1		Serpinb6b	Snx14						Pomp
		Nhp2		Mtdh	Atxn1						Ppia
		Hmgn1		Idh3a							Ppib
		Eif5a		Carnmt1							Ppih
		Cox6a1		Ndfip1							Ppil1
		Ndufc2		Polr2f							Ppp1ca
		Pkm		Ndufb6							Ppp1cc
		Tceb1		Adh5							Ppp2r4
		Fundc2		Hspa4							Prc1
		Ptges3		Cct7							Prdx1
		Pgam1		Phgdh							Prdx2
		Hprt		Mthfd2							Prdx4
		Gzmc		Lat							Prelid1
		Pcbp1		Eif4g2							Prim1
		Eif4a1		Psmb5							Psap
		Fam162a		Eif3g							Psat1
		Ndufb8		Zap70							Psma1
		Ywhae		Mapk6							Psma2
		Slc25a5		Lcp2							Psma4
		Emp3		Magohb							Psma6
		Xist		Uqcrq							Psmb2
		H1f0		Pim3							Psmb3
		Arl6ip1		Cd2							Psmb4
		Serpine2		Eif3a							Psmb5
		Mt1		Kpnb1							Psmb6
		Crip1		Usmg5							Psmb7
		Dap		Slamf7							Psmb9
				Tnfsf8							Psmc3
				Dcun1d5							Psmc4
				Tnfsf9							Psmd13
				Slc3a2							Psmd14
				Srsf10							Psmd8
				Timm13							Psme2
				Psmd7							Ptbp1
				Ddx3x							Ptma
				Vcp							Pycard
				Rps27l							Rac1
				Cops6							Racgap1
				Rassf5							Rad21
				Bccip							Rad51
				St13							Rad51ap1
				Pcbp1							Raly
				Psma6							Ran
				Ifrd1							Ranbp1
				Adss							Rangap1
				Sec61a1							Rap1a
				Mrpl36							Rasgrp2
				Plek							Rbbp4
				Tnfsf11							Rbbp7
				Csf2							Rbm3
				Phlda1							Rbm8a
				Traf5							Rbmxl1
				Arih2							Rbx1
				Uqcr10							Rcc1
				Relb							Rdm1
				Ier3							Reep4
				Il21r							Reep5
				Tgfb1							Rfc1
				Havcr2							Rfc2
				Ptpn22							Rfc3
				Trnt1							Rfc4
				Zc3h12a							Rfc5
				Cox16							Rhoa
				Ubald2							Ripk3
				Gimap5							Rnaseh2b
				Egr1							Rnf26
				Icos							Rom1
											Rpa1
											Rpa3
											Rps27l
											Rrm1
											Rrm2
											Rtn3
											S100a10
											S100a11
											S100a13
											S100a4
											S100a6
											Sae1
											Sdf2l1
											Sdhb
											Sdhd
											Sec11c
											Sephs1
											Sept7
											Serinc3
											Serp2
											Set
											Sf3b6
											Sgol1
											Sh3bgrl3
											Shcbp1
											Shfm1
											Siva1
											Ska1
											Ska2
											Slbp
											Slc25a5
											Slc29a1
											Slmo2
											Smc1a
											Smc2
											Smc3
											Smc4
											Smc6
											Smdt1
											Sms
											Snrpa
											Snrpa1
											Snrpb
											Snrpc
											Snrpd1
											Snrpe
											Snrpf
											Snx3
											Spc24
											Spc25
											Spcs1
											Srsf1
											Srsf2
											Srsf3
											Srsf7
											Ssr2
											Ssrp1
											Sub1
											Sumo2
											Sumo3
											Syncrip
											Tacc3
											Taf10
											Taf12
											Tagln2
											Taldo1
											Tceb2
											Tcf19
											Tex30
											Thoc7
											Tipin
											Tk1
											Tkt
											Tmem14c
											Tmem256
											Tmpo
											Tmsb4x
											Top2a
											Tpi1
											Tpm3
											Tpm4
											Tpx2
											Tspo
											Tuba1a
											Tuba1b
											Tuba1c
											Tubb4b
											Tubb5
											Tubg1
											Txn1
											Tyms
											U2af1
											Uba2
											Ube2a
											Ube2c
											Ube2d2a
											Ube2i
											Ube2l3
											Ube2n
											Ube2s
											Ube2t
											Ubl4a
											Uchl3
											Uchl5
											Uhrf1
											Usp1
											Vdac1
											Vdac3
											Vim
											Vps36
											Wbp5
											Wdr1
											Wdr76
											Xist
											Ybx1
											Ywhab
											Ywhae
											Ywhah
											Ywhaq
											Zdhhc2
